# Supplementary material for: Characterizing left ventricular systolic dysfunction in sickle cell disease: three contrasting case reports
Source: Eur Heart J Case Rep. 2024 Aug 14;8(8):ytae383. doi: 10.1093/ehjcr/ytae383 (PMC11323842; doi:10.1093/ehjcr/ytae383)
Supplement: ytae383_Supplementary_Data [file ytae383_supplementary_data.zip]

Archive with 6 entries (6 files):
- Another case 1 -10 weeks.mp4
- NEW video 1.mp4
- SOX case 1 -10 weeks.mp4
- SOX Case 1 initial.mp4
- Video 2.mp4
- Video 3.mp4
